# Supplementary material for: An Improved Method of Handling Missing Values in the Analysis of Sample Entropy for Continuous Monitoring of Physiological Signals
Source: Entropy (Basel). 2019 Mar 12;21(3):274. doi: 10.3390/e21030274 (PMC7514754; doi:10.3390/e21030274)
Supplement: Supplementary file 1 [file entropy-21-00274-s001.zip]

Archive with 3 entries (2 files):
- supplementary/
- supplementary/SampEn_keepNA.c
- supplementary/supplementaryMaterial.doc
